# Supplementary material for: Hybrid PET Track-Etched Membranes Grafted by Well-Defined Poly(2-(dimethylamino)ethyl methacrylate) Brushes and Loaded with Silver Nanoparticles for the Removal of As(III)
Source: Polymers (Basel). 2022 Sep 26;14(19):4026. doi: 10.3390/polym14194026 (PMC9570698; doi:10.3390/polym14194026)
Supplement: Supplementary file 1 [file polymers-14-04026-s001.zip]

Archive with 1 entries (1 files):
- polymers-1918860-supplementary.pdf
